# Supplementary material for: A pediatric case of congenital stromal corneal dystrophy caused by the novel variant c.953del of the DCN gene
Source: Hum Genome Var. 2023 Mar 24;10:9. doi: 10.1038/s41439-023-00239-8 (PMC10039048; doi:10.1038/s41439-023-00239-8)
Supplement: Supplementary file 1 — Supplementary Table 1 [file 41439_2023_239_MOESM1_ESM.xlsx]

## Sheet: candidate variants
Table1. Rare variants from whole-exome sequencing data, under the assumption of Mendelian inheritance with complete penetrance (de novo, autosomal dominant, autosomal recessive, and X-linked recessive) in trio analysis.
Identified variant					Frequencies in the databasesⅠ				Results of the in silico analysesⅡ					Known disease
Gene (Cytoband)	Accession number	Identified variant	Inheritance		Inhouse (n=218)	4.7KJPN	gnomAD _EAS		SIFT_score	polyphen2 HumVar	MutationTaster	CADD PHRED		OMIM (Inheritance pattern)
de novo variants
DCN (12q21.33)	NM_001920.5	c.953del:p.(Asn318Thrfs*10)	de novo		0	0	0		N/A	N/A	deleterious	32		Corneal dystrophy, congenital stromal(AD)
APOB (2p24.1)	NM_000384.3	c.6859C>T:p.(Gln2287*)	de novo		0	0	0		N/A	N/A	deleterious	37		Hypercholesterolemia(AD), Hypobetalipoproteinemia(AR)
CLEC2L (7q34)	NM_001080511.4	c.385del:p.(His129Thrfs*9)	de novo		0	0	0		N/A	N/A	deleterious	26.2		Unknown
Compound heterozygous variants
DNAH11 (7p15.3)	NM_001277115.2	c.727A>G:p.(Ile243Val)	maternal		0	0.0012	0.002889		0.054	0.008	benign	12.62		Ciliary dyskinesia, primary (AR)
		c.11647C>T:p.(Leu3883Phe)	paternal		0.002294	0.0047	0.00077		0.026	0.009	benign	21.5
RASSF7 (11p15.5)	NM_003475.4	c.400C>A:p.(Pro134Thr)	paternal		0	0.0002	0		0.039	0.045	benign	7.64		Unknown
		c.734T>C:p.(Leu245Pro)	maternal		0	0.0005	0.000385		0.001	0.795	benign	24.2
MYF6 (12q21.31)	NM_002469.3	c.172G>A:p.(Gly58Arg)	maternal		0.002294	0.0015	0.001738		0.004	0.923	deleterious	31		Unknown
		c.674del:p.(Ser225Ilefs*20)	paternal		0	0	0		N/A	N/A	deleterious	34
Homozygous/Hemizygous variants
none
ⅠDatabases include in-house exome data (n = 218), 4.7KJPN (https://jmorp.megabank.tohoku.ac.jp/), and Genome Aggregation Database (https://gnomad.broadinstitute.org/).
ⅡWe performed 4 in silico computational algorithms to evaluate the pathogenicity of missense variants as follows: SIFT (https://sift.bii.a-star.edu.sg/); Scores of＜0.05 and those > 0.05 are assessed as damaging and tolerated, respectively. Polyphen-2 (http://genetics.bwh.harvard.edu/pph2/); Hum Var scores were evaluated as 0.000 (benign) to 1.000 (probably damaging). MutationTaster (https://www.g…
