# Supplementary material for: A pediatric case of congenital stromal corneal dystrophy caused by the novel variant c.953del of the DCN gene
Source: Hum Genome Var. 2023 Mar 24;10:9. doi: 10.1038/s41439-023-00239-8 (PMC10039048; doi:10.1038/s41439-023-00239-8)
Supplement: Supplementary file 2 — Supplementary Table 2 [file 41439_2023_239_MOESM2_ESM.xlsx]

## Sheet: Sheet1
Table 2. The clinical characteristics of previous reports with DCN mutations.
Reports	Age	Mutations	Features of corneal opacity	Corneal thickness	BCVA	Surgery	Final BCVA
Van Ginderdeuren R, et al Cornea, 2002 and Am J Ophthalmol, 2006	31 (mother)	c.941del p.Pro314Hisfs*14	Diffuse opacity (B), progressive	Normal	0.16 (R), 0.1 (L)	Penetrating Keratoplasty (PK) (R), Deep Anterior Lamellar Keratoplasty (DALK) (L)	0.8 (R), 0.6 (L)
	3 (child)	c.941del p.Pro314Hisfs*14	Diffuse opacity (B), progressive	Normal	2/5 (with both eyes) (Ffooks test)	None	None
Bredrup C, et al Invest Ophthalmol Vis Sci, 2005	Ⅲ-1	c.967del p.Ser323Leufs*5	Diffuse opacity (B)	Thickening	LP (R), 0.3 (L)	PK (L)	0.32 (L)
	Ⅲ-6	c.967del p.Ser323Leufs*5	Diffuse opacity (B)	Thickening	0.25 (R), LP (L)	PK (R)	0.2 (R)
	Ⅳ-2	c.967del p.Ser323Leufs*5	Diffuse opacity (B)	Thickening	0.3 (B)	PK (B)	0.25 (R), 0.35 (L)
	Ⅳ-4	c.967del p.Ser323Leufs*5	Diffuse opacity (B)	Thickening	0.3 (B)	PK (B)	0.1 (R), 0.16 (L)
	Ⅳ-7	c.967del p.Ser323Leufs*5	Diffuse opacity (B)	Thickening	0.3 (R), LP (L)	PK (B)	0.4 (R), LP (L)
	Ⅳ-9	c.967del p.Ser323Leufs*5	Diffuse opacity (B)	Thickening	0.63 (B)	PK (L)	0.63 (L)
	Ⅳ-10	c.967del p.Ser323Leufs*5	Diffuse opacity (B)	Thickening	0.63 (B)	PK (B)	0.5 (R), 0.63 (L)
	Ⅴ-1	c.967del p.Ser323Leufs*5	Diffuse opacity (B)	Thickening	0.1 (R), 0.3 (L)	PK (B)	0.16 (R), 0.5 (L)
	Ⅴ-4	c.967del p.Ser323Leufs*5	Diffuse opacity (B)	Thickening	0.12 (R), 0.16 (L)	PK (B)	0.5 (R), 0.16 (L)
	Ⅴ-6	c.967del p.Ser323Leufs*5	Diffuse opacity (B)	Thickening	0.3 (R), 0.63 (L)	PK (R)	1.0 (R)
	Ⅴ-8	c.967del p.Ser323Leufs*5	Diffuse opacity (B)	Thickening	LP (R), 0.25 (L)	PK (B)	0.32 (B)
Kim J H, et al Cornea, 2011	29 (mother)	c.947del p.Gly316Aspfs*12	Diffuse opacity (B)	Thickening	20/25 (R), 20/32 (L)	DALK (B)	20/63 (R), 20/32 (L)
	1 (child)	c.947del p.Gly316Aspfs*12	Diffuse opacity (B)	Normal	20/150 (B)	DALK (B)	20/32 (B)
Lee J H, et al Korean J Ophthalmol, 2012	43 (child)	c.1036T>G p.Cys346Gly	Ground-glass opacity (B), progressive	Thickening	20/400 (R) , 20/20 (L)	PK (R)	20/50 (R)
	69 (mother)	c.1036T>G p.Cys346Gly	Diffuse opacity (R), ground-glass opacity (L)	n/a	n/a	None	None
Jing Y, et al Cornea, 2014	5 (grandchild)	c.962del p.Leu321Alafs*7	Diffuse opacity (B)	Normal	20/40 (R), 20/100 (L)	PK (L)	20/25 (L)
	25 (child)	c.962del p.Leu321Alafs*7	Diffuse opacity (B)	Normal	20/50 (R), 20/100 (L)	None	None
	29 (child)	c.962del p.Leu321Alafs*7	Diffuse opacity (B)	Normal	20/200 (B)	None	None
	1 (grandchild)	c.962del p.Leu321Alafs*7	Diffuse opacity (B)	Normal	n/a	PK (R)	Unknown
	53 (mother)	c.962del p.Leu321Alafs*7	Diffuse opacity (B)	n/a	20/200 (B)	None	None
Morikawa H, et al Present case, 2022	1	c.953del p.Asn318Thrfs*10	Diffuse opacity (B)	Thickening	20/380 (with both eyes) (TAC)	Observation	0.03 (B)
